# Supplementary material for: Novel Insight into the Effects of CpxR on Salmonella enteritidis Cells during the Chlorhexidine Treatment and Non-Stressful Growing Conditions
Source: Int J Mol Sci. 2021 Aug 19;22(16):8938. doi: 10.3390/ijms22168938 (PMC8396259; doi:10.3390/ijms22168938)
Supplement: Supplementary file 1 [file ijms-22-08938-s001.zip]

Archive with 3 entries (2 files):
- Supplementary/
- Supplementary/Supplementary Table S1.pdf
- Supplementary/supplementary Table S2.pdf
